# Supplementary material for: Harnessing fine fibers in decellularized adipose-derived matrix for enhanced adipose regeneration
Source: Mater Today Bio. 2024 Jan 25;25:100974. doi: 10.1016/j.mtbio.2024.100974 (PMC10844111; doi:10.1016/j.mtbio.2024.100974)
Supplement: Multimedia component 1 [file mmc1.xlsx]

## Sheet: T-DAM_vs_F-DAM
GeneName	MEAN T-DAM	MEAN F-DAM	P-VALUE	Q-VALUE	P-VALUE-chitest	FOLD CHANGE
ACTN1	6.34661e+07	1.04031e+08	0.035898	0.518182		0.610069
VCL	1.34172e+08	2.21037e+08	0.00611706	0.363114		0.607011
HSP90B1	1.35914e+08	2.81847e+08	0.00292156	0.32826		0.482226
MVP	1.03763e+08	1.70857e+08	0.0445429	0.537376		0.60731
AP2B1	6.95496e+07	1.29989e+08	0.00671421	0.36734		0.535043
AKR1C1	2.16797e+08	2.63703e+08	0.035325	0.516639		0.822126
CCT4	7.90195e+07	1.14854e+08	0.0131006	0.403868		0.688001
CCT2	4.00326e+07	6.40983e+07	0.000714601	0.263974		0.624549
CYFIP1	4.81548e+07	6.3099e+07	0.0294484	0.498104		0.763163
CD36	3.83434e+08	6.25072e+08	0.0143472	0.407572		0.613424
CCT3	4.76776e+07	7.64209e+07	0.0289148	0.49613		0.623882
AP2A1	3.68295e+07	5.82007e+07	0.00671837	0.367367		0.632802
AP1B1	2.80623e+06	7.81133e+06	0.00510045	0.353987		0.359251
YWHAG	7.59821e+07	1.26843e+08	0.044173	0.536685		0.599023
CCT5	9.6192e+07	1.87955e+08	0.000484595	0.238311		0.511783
LGALS1	7.57205e+08	1.39246e+09	0.0199124	0.451477		0.543789
AKR1C3	1.35805e+06	4.18076e+06	0.0271059	0.488991		0.324834
ARF5	1.76126e+07	2.63589e+07	0.0209017	0.45774		0.668183
PSMD2	2.50508e+07	4.77364e+07	0.0174377	0.433685		0.524775
RECQL	2.14788e+07	4.90813e+07	0.0136038	0.405437		0.437616
ACTR3	1.78498e+07	2.83212e+07	0.0104608	0.393483		0.630264
IARS2	1.77212e+07	3.2214e+07	0.0498281	0.546289		0.550107
SNRNP200	3.72851e+06	8.85468e+06	0.040405	0.529042		0.421078
TPM3	2.31954e+07	1.08375e+07	0.0425744	0.533581		2.14028
PRKAR2A	4.19182e+06	9.20253e+06	0.0117609	0.399113		0.455507
HSDL2	1.94446e+07	6.00412e+07	0.00182945	0.313332		0.323854
SYNM	3.26159e+08	6.42378e+07	0.00599475	0.362158		5.07738
HADH	7.55069e+07	1.64383e+08	0.0467282	0.541269		0.459334
SUCLA2	4.67634e+07	8.93409e+07	0.00866233	0.383326		0.523427
ACLY	1.7351e+07	2.90606e+07	0.029045	0.496617		0.597061
IGLL5	5.43207e+06	1.03029e+07	0.0163663	0.424866		0.527239
UGGT1	5.15133e+06	1.03525e+07	0.00850712	0.382279		0.497595
UBA1	2.12421e+07	3.51254e+07	0.0307224	0.502599		0.604751
ALDH9A1	4.04424e+07	8.57583e+07	0.0482698	0.543835		0.471586
GPX3	3.57003e+07	6.20598e+07	0.000139708	0.157966		0.575257
PSMD13	2.79713e+07	4.92183e+07	0.00474412	0.350011		0.56831
YWHAH	7.14221e+06	1.35522e+07	0.0334158	0.511193		0.527015
AHCYL1	3.12135e+07	4.6171e+07	0.00491136	0.351938		0.676042
RARS1	6.24488e+06	1.3968e+07	0.0447913	0.537835		0.447083
H6PD	1.11653e+07	2.13619e+07	0.00354465	0.332931		0.522673
PSMD6	9.01965e+06	2.0318e+07	0.00354306	0.332921		0.443925
DDOST	1.33566e+09	5.04097e+08	0.0487603	0.544621		2.64961
C1QC	1.79998e+07	3.55857e+07	0.0414592	0.531297		0.505816
PA2G4	1.58634e+07	3.87034e+07	0.0114053	0.397685		0.409872
CAPN1	5.95497e+06	1.49921e+07	0.0111843	0.396758		0.397208
LAP3	1.07997e+07	1.95742e+07	0.0144515	0.407856		0.551732
MTCH1	1.53119e+07	2.28069e+07	0.00346637	0.332431		0.671373
EIF2S1	6.48176e+06	1.41809e+07	0.00153926	0.306306		0.457078
PRDX1	1.97482e+07	3.83179e+07	0.00849101	0.382168		0.515378
ILF3	3.70111e+06	5.80962e+06	0.00522198	0.355237		0.637065
ACTR1A	7.49204e+06	2.14913e+07	0.046295	0.540523		0.348608
MCTS1	1.57813e+06	5.67959e+06	0.00243496	0.323107		0.277859
NAMPT	3.69034e+06	9.92675e+06	0.0282928	0.493755		0.371757
PICALM	1.85511e+07	2.87066e+07	0.0246556	0.478063		0.646233
ILF2	9.992e+06	1.94137e+07	0.00385817	0.337549		0.514688
TXNDC5	5.40782e+06	9.54543e+06	0.0141586	0.40705		0.566535
DHX15	4.99634e+06	9.68067e+06	0.0485147	0.544229		0.516115
ABCA8	4.99595e+07	1.31573e+07	0.0239463	0.474588		3.7971
KDSR	4.25644e+06	6.55686e+06	0.0237728	0.473714		0.649159
USO1	6.03346e+06	1.27643e+07	0.043004	0.534434		0.472683
LPCAT3	1.24513e+07	1.9901e+07	0.0170803	0.430826		0.625663
PSMD5	5.60171e+06	1.53354e+07	0.00551772	0.358082		0.365279
NPM1	2.19123e+07	3.21628e+07	0.000765953	0.268051		0.681295
EIF3D	4.23627e+06	7.70345e+06	0.0448361	0.537917		0.549918
DDX1	8.59644e+06	1.39871e+07	0.0123055	0.401157		0.614597
KPNA3	7.16327e+06	4.57783e+07	0.00316171	0.330263		0.156478
NMT2	7.6895e+06	1.53437e+07	0.0398043	0.527713		0.501151
KPNA4	239227	1.50264e+06	0.0075045	0.374648	0.0832645	0.159204
RAB29	1.41082e+07	4.11454e+06	0.0118157	0.399327		3.42886
CRAT	7.30937e+06	1.39412e+07	0.0446535	0.537581		0.524301
ARPC3	1.28618e+07	2.33262e+07	0.00323572	0.330824		0.551387
HUWE1	3.7374e+06	1.22514e+07	0.0386979	0.525175		0.305059
CKB	480067	1.09664e+06	0.0378078	0.523044		0.437761
NDUFA13	1.24776e+07	2.98822e+07	0.00197862	0.316232		0.41756
ARCN1	2.94893e+06	7.37632e+06	0.0261885	0.485082		0.399784
EOGT	675870	2.62756e+06	0.0205535	0.455585		0.257223
COX4I1	5.95117e+06	1.66674e+07	0.0294645	0.498163		0.357053
NSDHL	4.15e+06	8.03541e+06	0.0368173	0.520574		0.516463
PDIA4	2.13621e+06	6.66168e+06	0.00414253	0.342025		0.320672
COX7A2	3.39883e+06	9.47599e+06	0.00759221	0.375382		0.358678
TMED9	4.92863e+06	1.88115e+07	0.0113232	0.397345		0.262001
ACAA1	1.69025e+06	3.5622e+06	0.0382308	0.524067		0.474495
COMMD7	743185	2.16273e+06	0.0434398	0.535285	0.273322	0.343632
NTN4	3.05535e+06	5.80188e+06	0.017094	0.430938		0.526613
IBA57	1.37235e+06	2.12061e+06	0.0329157	0.509683		0.647152
DPYSL3	5.08841e+06	831272	0.0141494	0.407024		6.12123
DDT	1.67488e+06	2.96712e+06	0.0479701	0.543347		0.564478
PLOD1	6356.68	537778	0.0275318	0.490737	0.0143059	0.0118203
AGK	1.61707e+06	4.12665e+06	0.0118385	0.399415		0.39186
ADD3	1.00911e+06	4.56018e+06	0.0291695	0.497079		0.221287
RPS14	4.28781e+06	1.07879e+07	0.022219	0.465445		0.397465
TBXAS1	916839	3.08012e+06	0.00916111	0.386485		0.297663
PLOD2	5.00584e+06	1.80065e+07	0.0061234	0.363162		0.278002
USP5	334318	1.9974e+06	0.0234602	0.472116	0.0832645	0.167376
UBE2D1	195678	2.25275e+06	0.0240612	0.475161	0.273322	0.0868618
PTPRA	696838	1.4499e+06	0.0385511	0.524829		0.48061
RETREG3	614997	2.37494e+06	0.0312794	0.504473		0.258953
AP3M1	1.64707e+06	2.70714e+06	0.0495561	0.54587		0.608416
NRAS	3.53357e+06	7.02754e+06	0.0126509	0.402372		0.502817
TLR3	1.22616e+06	4.08231e+06	0.0446027	0.537487		0.300358
DYNC1LI1	1.82592e+06	4.31736e+06	0.00236416	0.322197		0.422926
COMMD4	596778	1.89257e+06	0.0343203	0.513834	0.273322	0.315326
HDAC6	1.91955e+06	4.92384e+06	0.0123785	0.401419		0.389849
SSBP1	8.01981e+06	2.46116e+06	0.0144217	0.407775		3.25855
LYPLAL1	2.88072e+06	1.13134e+07	0.0141021	0.406891		0.25463
RHOBTB3	695239	2.27912e+06	0.0397609	0.527615	0.273322	0.305047
CYP7B1	1.62065e+06	419816	0.0291	0.496821	0.273322	3.86037
F11R	1.37927e+06	2.01235e+06	0.0138802	0.406255		0.685403
UNC45A	201900	1.19743e+06	0.0428884	0.534206	0.0832645	0.168611
SPRYD4	487681	1.95299e+06	0.0103757	0.393071	0.273322	0.24971
KLC1	1.42688e+06	3.01886e+06	0.0441758	0.53669		0.472657
ADSL	2.14077e+06	3.16083e+06	0.0105328	0.393826		0.67728
ABCC1	214533	1.44072e+06	0.0263982	0.485994		0.148906
RP2	538069	6356.68	0.0331458	0.510382	0.0143059	84.6462
STEAP2	1.81924e+06	4.88695e+06	0.0436044	0.535603		0.372264
RPL22	886622	6356.68	0.0318056	0.506195	0.0143059	139.479
THYN1	6356.68	353872	0.0404846	0.529216	0.0143059	0.0179632
ATP1B3	1.0038e+06	3.61518e+06	0.006534	0.366136		0.277662
GPAA1	184399	2.03736e+06	0.0353138	0.516609	0.0832645	0.0905087
HP	6356.68	1.49945e+06	0.0401633	0.528511	0.0143059	0.00423934
ADGRL4	822736	2.29023e+06	0.0287003	0.49532	0.273322	0.359237
VPS52	1.43725e+06	133399	0.00147652	0.304477	0.0832645	10.7741
WWOX	1.05106e+06	431983	0.00362016	0.333395		2.4331
PSMB4	3.84831e+06	8.66314e+06	0.0158985	0.420768		0.444217
GBF1	3.60552e+06	1.58465e+06	0.0421135	0.53265		2.27527
MYO1H	391600	6.67364e+06	0.000180554	0.157966	0.0832645	0.0586786
PARP1	6356.68	266327	0.0188721	0.444396	0.0143059	0.023868
NRM	3.80563e+06	5.84287e+06	0.014327	0.407517		0.651329
DGAT2	629722	1.88375e+06	0.0289862	0.496397	0.273322	0.334291
NUDT21	215506	1.21327e+06	0.0279818	0.492537	0.0832645	0.177624
PISD	882070	2.00174e+06	0.0151309	0.413686		0.440651
VPS4A	359111	1.63706e+06	0.0488445	0.544755		0.219364
ARHGEF7	1.26468e+06	346000	0.0343963	0.514051	0.273322	3.65514
NIBAN1	1.97268e+06	3.73317e+06	0.0148002	0.410894		0.52842
RAB27A	1.16066e+08	2.0864e+07	0.0118635	0.399511		5.56298
C16orf96	6356.68	961241	0.0185461	0.442062	0.0143059	0.006613
MLKL	9.86131e+06	2.98711e+06	0.045467	0.539061		3.30128
FGF1	161529	744892	0.0211607	0.45931	0.0832645	0.216849
PLPBP	696921	1.29391e+06	0.0244342	0.476995		0.538617
MFGE8	203586	547770	0.0134769	0.405051		0.371663
MYO9B	1.09558e+06	129641	0.00200335	0.316676	0.273322	8.45087
DCDC1	2.04715e+06	6356.68	0.0247783	0.478649	0.0143059	322.047
DYNLT1	6356.68	897432	0.160287	0.604521	0.0143059	0.00708319
CNIH4	6356.68	988349	0.176045	0.607134	0.0143059	0.00643162
PTPMT1	6356.68	805335	0.130386	0.597927	0.0143059	0.00789322
ERMP1	1.34917e+06	6356.68	0.110571	0.591728	0.0143059	212.244
MRC2	6356.68	727952	0.165207	0.605388	0.0143059	0.00873228
ARHGEF12	4.06698e+06	6356.68	0.391067	0.622176	0.0143059	639.795
P3H1	6356.68	1.75115e+06	0.10118	0.588004	0.0143059	0.00363
BST1	6356.68	1.10715e+06	0.128092	0.597302	0.0143059	0.00574148
MRI1	6356.68	2.57955e+06	0.184704	0.608388	0.0143059	0.00246426
MYL5	1.40017e+06	6356.68	0.147604	0.602034	0.0143059	220.268
PDLIM7	6356.68	2.16074e+06	0.0864483	0.580672	0.0143059	0.0029419
HEPACAM	6356.68	2.27886e+06	0.050391	0.547143	0.0143059	0.00278942
IGHV6-1	6356.68	319726	0.123849	0.596088	0.0143059	0.0198817
SPTLC2	6356.68	1.09259e+06	0.18757	0.608779	0.0143059	0.00581802
