# Supplementary material for: Harnessing fine fibers in decellularized adipose-derived matrix for enhanced adipose regeneration
Source: Mater Today Bio. 2024 Jan 25;25:100974. doi: 10.1016/j.mtbio.2024.100974 (PMC10844111; doi:10.1016/j.mtbio.2024.100974)
Supplement: Multimedia component 2 [file mmc2.xlsx]

## Sheet: Sheet1
Majority protein IDs	Protein names	Gene names	Unique Peptides	iBAQ T-DAM1	iBAQ T-DAM2	iBAQ T-DAM3	iBAQ F-DAM1	iBAQ F-DAM2	iBAQ F-DAM3
A6NMZ7	Collagen alpha-6(VI) chain	COL6A6	36	18851000	19459000	4199000	9646400	4399400	4967700
P02452	Collagen alpha-1(I) chain	COL1A1	25	105240000	51073000	142440000	53337000	116510000	453460000
P02461	Collagen alpha-1(III) chain	COL3A1	10	19332000	12489000	28545000	11478000	32775000	71219000
P02462	Collagen alpha-1(IV) chain;Arresten	COL4A1	10	69007000	96282000	252240000	107440000	159970000	152450000
P05997	Collagen alpha-2(V) chain	COL5A2	3	1124900	1021400	2977900	1546900	1363900	3128100
P08123	Collagen alpha-2(I) chain	COL1A2	15	61306000	38755000	92837000	29160000	68098000	320490000
P08572	Collagen alpha-2(IV) chain;Canstatin	COL4A2	22	286600000	188270000	320550000	258600000	427660000	199410000
P05997	Collagen alpha-2(V) chain	COL5A2	3	1124900	1021400	2977900	1546900	1363900	3128100
P08123	Collagen alpha-2(I) chain	COL1A2	15	61306000	38755000	92837000	29160000	68098000	320490000
P08572	Collagen alpha-2(IV) chain;Canstatin	COL4A2	22	286600000	188270000	320550000	258600000	427660000	199410000
P12109	Collagen alpha-1(VI) chain	COL6A1	54	3614400000	4638100000	1700600000	2991400000	3201400000	2139900000
P12110	Collagen alpha-2(VI) chain	COL6A2	42	3687600000	4475200000	1965200000	3119700000	3329100000	1833800000
P12111	Collagen alpha-3(VI) chain	COL6A3	170	3847100000	4774400000	1490300000	3236800000	2904400000	1435300000
P20908;P12107	Collagen alpha-1(V) chain;Collagen alpha-1(XI) chain	COL5A1;COL11A1	3	139790	108080	1793600	0	0	3831400
P25940	Collagen alpha-3(V) chain	COL5A3	2	1088400	0	2323800	334550	939440	3554300
P39059	Collagen alpha-1(XV) chain;Restin;Restin-2;Restin-3;Restin-4	COL15A1	18	374870000	540900000	100440000	287180000	26955000	128330000
P39060	Collagen alpha-1(XVIII) chain;Endostatin	COL18A1	10	47113000	34555000	38807000	46800000	34517000	30608000
Q05707	Collagen alpha-1(XIV) chain	COL14A1	32	13175000	12451000	2347800	5478700	4665700	11260000
Q07092	Collagen alpha-1(XVI) chain	COL16A1	1	0	0	0	0	31036	176350
Q99715	Collagen alpha-1(XII) chain	COL12A1	38	4532000	3364400	1633100	2419300	2920300	7042900
